# Supplementary material for: Reporter-Mediated Evaluation of the Circadian Oscillations of SNAIL Across In Vitro Models
Source: Clocks Sleep. 2025 Sep 28;7(4):54. doi: 10.3390/clockssleep7040054 (PMC12550899; doi:10.3390/clockssleep7040054)
Supplement: Supplementary file 1 [file clockssleep-07-00054-s001.zip]

Archive with 1 entries (1 files):
- clockssleep-3755028-supplementary.pdf
